# Supplementary material for: Tirzepatide Attenuates Wire Injury-Induced Arterial Remodeling in Non-Diabetic and Diabetic Mice: Comparison with Semaglutide
Source: Biomedicines. 2026 Jul 11;14(7):1554. doi: 10.3390/biomedicines14071554 (PMC13405626; doi:10.3390/biomedicines14071554)
Supplement: Supplementary file 1 [file biomedicines-14-01554-s001.zip]

Archive with 1 entries (1 files):
- biomedicines-4403923-supplementary.pdf
